# Supplementary material for: RADA-dependent branch migration has a predominant role in plant mitochondria and its defect leads to mtDNA instability and cell cycle arrest
Source: PLoS Genet. 2022 May 12;18(5):e1010202. doi: 10.1371/journal.pgen.1010202 (PMC9129000; doi:10.1371/journal.pgen.1010202)
Supplement: S1 Table — (XLSX) [file pgen.1010202.s010.xlsx]

## Sheet: Table A. Values Fig 4B
NO.	PSL	Area (mm2)	PSL-BG	Ratio	% of Grp	PSL/mm2	(P-B)/mm2	Info		Ratio
1	35.63	31.08	35.63	100	100	1.15	1.15	S
2	108.25	31.08	-------	-------	-------	3.48	-------	B	30-mer	sans
3	3301.25	31.08	3193	-------	60.35	106.22	102.73			0
4	1267.57	31.08	1159.32	-------	21.91	40.78	37.3			5
5	687.06	31.08	578.81	-------	10.94	22.11	18.62			10
6	468.1	31.08	359.85	-------	6.8	15.06	11.58			20
7	156.73	31.08	-------	-------	-------	5.04	-------	B	poly-A	sans
8	5097.97	31.08	4941.24	-------	30.16	164.03	158.98			0
9	4654.64	31.08	4497.91	-------	27.45	149.76	144.72			5
10	4766.9	31.08	4610.17	-------	28.14	153.38	148.33			10
11	2490.59	31.08	2333.86	-------	14.25	80.13	75.09			20
12	161.08	31.08	-------	-------	-------	5.18	-------	B	poly-T	sans
13	4323.51	31.08	4162.43	-------	65.75	139.11	133.93			0
14	1595.42	31.08	1434.34	-------	22.66	51.33	46.15			5
15	729.9	31.08	568.82	-------	8.99	23.48	18.3			10
16	325.83	31.08	164.74	-------	2.6	10.48	5.3			20
17	181.54	31.08	-------	-------	-------	5.84	-------	B	poly-C	sans
18	3567.6	31.08	3386.06	-------	50.27	114.79	108.95			0
19	2220.11	31.08	2038.57	-------	30.26	71.43	65.59			5
20	1115.31	31.08	933.77	-------	13.86	35.89	30.04			10
21	559.1	31.08	377.56	-------	5.61	17.99	12.15			20
22	242.9	31.08	-------	-------	-------	7.82	-------	B	Poly-G	sans
23	3697	31.08	3454.1	-------	52.45	118.95	111.14			0
24	2524.82	31.08	2281.91	-------	34.65	81.24	73.42			5
25	1092.12	31.08	849.22	-------	12.9	35.14	27.32			10
26	237.76	31.08	0	-------	-------	7.65	-------			20
ratio competitor	30-mer	poly-A	poly-T	poly-C	Poly-G
0	0	0	0	0	0
5	63.6918	8.97204	65.5408	39.7952	33.9362
10	81.8725	6.70014	86.3344	72.4231	75.4141
20	88.73	52.7677	96.0422	88.8496	100

## Sheet: Table B. Values Fig 6B-C
		WT #1				WT #2				radA-2 #1				radA-2 #2				radA-3 #1				radA-3 #2
PRIMER	kb mtDNA	Ratio CORRECTED	+∆	-∆		Ratio CORRECTED	+∆	-∆		Ratio CORRECTED	+∆	-∆		Ratio CORRECTED	+∆	-∆		Ratio CORRECTED	+∆	-∆		Ratio CORRECTED	+∆	-∆
F53	4.23	1	0.0488511	0.0465758		0.91672	0.0342541	0.0330203		6.38322	0.270356	0.25937		0.974689	0.0421593	0.0404113		3.79891	0.14195	0.160267		1.2394	0.131541	0.11892
F36	7.812	1	0.185518	0.156487		0.914402	0.0940758	0.0853		5.05892	0.555857	0.500828		0.8836	0.0880332	0.0800571		3.22754	0.401262	0.338407		1.16687	0.128337	0.115621
F54	12.406	1	0.0115616	0.0114295		1.05417	0.0129035	0.0194105		5.50295	0.15878	0.154327		1.23728	0.0224046	0.0220062		3.51201	0.112106	0.108638		1.2779	0.0323544	0.0315555
F37	17.274	1	0.0185127	0.0181762		1.05066	0.0513122	0.0424725		5.07911	0.0855004	0.084085		1.17153	0.151593	0.134225		3.54554	0.102237	0.0993712		1.31518	0.0206647	0.020345
F38	22.008	1	0.0530153	0.0503461		1.07791	0.0497091	0.0475178		1.88065	0.121832	0.11442		0.779123	0.0949187	0.0846108		1.54903	0.0610678	0.0587517		0.767013	0.0251373	0.0195574
F55	26.155	1	0.0571762	0.0540839		1.02842	0.0358008	0.0345965		1.77903	0.13762	0.127738		0.739827	0.0368567	0.0351077		1.29987	0.0452503	0.0517648		0.717842	0.0345864	0.0329966
F39	29.69	1	0.0474426	0.0452938		1.05533	0.0386982	0.0307743		1.79378	0.16035	0.147192		0.738937	0.0502188	0.0470231		1.34247	0.0492273	0.0557714		0.717956	0.0506003	0.0429502
F56	32.282	1	0.021753	0.0212899		1.03982	0.0248285	0.01771		1.98518	0.0800293	0.0769281		2.2218	0.0504334	0.049314		6.75319	0.386752	0.406669		0.868698	0.0264697	0.0202587
F40	34.912	1	0.0245818	0.023992		1.05793	0.0407733	0.0392602		1.92112	0.0515341	0.0501878		2.20439	0.1566	0.146213		6.44366	0.248342	0.239126		0.866972	0.0105912	0.0159433
R67	37.442	1	0.0139491	0.0137572		1.02857	0.0205303	0.0201286		2.22758	0.13768	0.129666		2.11907	0.0216549	0.0214358		6.81	0.0914877	0.090275		0.750941	0.0100884	0.00995465
R66	42.163	1	0.0440843	0.042223		1.06769	0.0516527	0.055785		2.4212	0.0797484	0.0772054		2.38783	0.0602233	0.0587418		6.7584	0.281626	0.27036		0.841911	0.0294719	0.0284751
R65	47.354	1	0.0449624	0.0430277		1.03639	0.0367308	0.0354735		3.1247	0.0876435	0.0852523		2.42486	0.0666145	0.0648334		6.95041	0.292671	0.280845		0.899824	0.0500053	0.0473727
R10	51.685	1	0.0426501	0.0409055		1.0751	0.0297561	0.0289547		1.76765	0.102752	0.0971074		1.38962	0.0874488	0.0822715		4.54186	0.155763	0.122322		0.731404	0.0497549	0.0465859
R64	56.624	1	0.0308407	0.029918		1.05009	0.0367982	0.0290195		1.69916	0.0674124	0.0648399		0.861234	0.0318847	0.0307464		1.81778	0.0637006	0.0727803		0.978414	0.0606234	0.0570863
R9	59.939	1	0.01104	0.0109195		1.05089	0.0125891	0.019084		1.62329	0.0323217	0.0316907		0.804362	0.0256622	0.0248688		1.70607	0.0882248	0.0838868		0.861196	0.0329818	0.0264244
R52	65.32	1	0.0562361	0.053242		1.05166	0.0716018	0.0733371		1.67795	0.183866	0.165708		0.79865	0.039251	0.0374123		1.60118	0.0444063	0.0531759		0.901432	0.0249999	0.0243252
R50	66.244	1	0.0247846	0.0241852		1.00783	0.0322485	0.0312486		3.02581	0.0671297	0.0656727		0.950636	0.0358156	0.0345152		4.25765	0.279535	0.236587		0.939037	0.0238472	0.0173597
R8	67.325	1	0.0492985	0.0469824		0.96414	0.0822112	0.0814358		2.97901	0.244004	0.225531		1.04004	0.0309244	0.0300315		4.04704	0.636241	0.57218		0.892586	0.0949434	0.0858153
R7D	72.311	1	0.0593109	0.0559901		1.05301	0.0661235	0.0622166		3.00227	0.183297	0.17275		0.987158	0.0462313	0.044163		4.09241	0.174033	0.166934		0.926066	0.0967949	0.087635
R7	75.501	1	0.041717	0.0400464		1.02353	0.0414419	0.033495		1.54351	0.125282	0.115877		0.808565	0.0310862	0.0299353		1.40627	0.0663603	0.0633699		0.877328	0.047316	0.0448947
R63	80.609	1	0.0559533	0.0529885		1.02609	0.0419388	0.0402919		1.509	0.0452312	0.0439149		0.813662	0.0450382	0.042676		1.3829	0.0751192	0.071249		0.857228	0.0582416	0.0493676
R6	84.976	1	0.226681	0.184792		1.1415	0.13911	0.123998		1.17107	0.194324	0.166668		0.815012	0.193498	0.156372		1.33584	0.272426	0.226279		0.828055	0.149858	0.126893
R62	89.612	1	0.0419988	0.040306		1.04412	0.0424222	0.0343051		1.24469	0.0367426	0.0356891		0.681973	0.0343021	0.0326594		1.43455	0.0487342	0.047133		0.872285	0.0471684	0.03942
R5	94.969	1	0.343863	0.255877		1.00069	0.197194	0.159349		1.15072	0.204438	0.173597		0.637125	0.122755	0.102924		1.39265	0.263766	0.214224		0.830656	0.18302	0.149975
R61	100.111	1	0.108676	0.0980236		1.072	0.078694	0.0733123		1.38838	0.124877	0.114572		0.920248	0.0852922	0.0780575		1.47286	0.191421	0.169405		0.823885	0.107077	0.0947612
R4	105.863	1	0.0305619	0.0296556		1.01507	0.0220298	0.0215618		1.59691	0.0616941	0.0593993		0.956238	0.110854	0.0993377		1.59587	0.045134	0.0338992		0.842589	0.0463625	0.0490542
R60	111.045	1	0.00864836	0.0085742		1.01819	0.0242745	0.0173057		1.68647	0.0557844	0.0539983		0.958811	0.0209343	0.020487		1.94069	0.046268	0.0451906		0.867159	0.00934957	0.00924984
R3	116.18	1	0.072994	0.0680283		1.09089	0.0537124	0.0444971		2.47505	0.275338	0.247774		0.942505	0.0695779	0.0647946		1.98792	0.138432	0.12942		0.860205	0.0899095	0.0814014
R59	120.293	1	0.0433523	0.041551		1.01558	0.0351828	0.0276842		2.24979	0.170511	0.158498		0.820638	0.0355261	0.034052		1.93573	0.0929352	0.100495		0.876114	0.0303513	0.0238825
R2	125.037	1	0.0252446	0.024623		1.01666	0.0327665	0.0254014		2.18818	0.120754	0.114439		1.32443	0.0199469	0.019651		1.98818	0.11745	0.110899		0.838511	0.0784966	0.0766828
R58	132.173	1	0.00208394	0.0020796		1.01306	0.0141572	0.0139621		2.28195	0.130423	0.123372		1.36448	0.0256455	0.0251723		2.05893	0.0154158	0.0153013		0.846339	0.0570437	0.0534417
R1	137.457	1	0.0953396	0.0870412		1.06211	0.0638396	0.06022		2.30081	0.227541	0.207063		1.2455	0.100392	0.0929035		2.36157	0.190619	0.176382		1.12517	0.122444	0.116919
R57	141.313	1	0.112511	0.101132		1.19189	0.106263	0.0905181		2.64208	0.21606	0.199727		1.14016	0.290499	0.231513		2.17196	0.3667	0.325621		1.25457	0.156415	0.139076
F12	150.101	1	0.0380326	0.0366391		1.05427	0.0337387	0.0326925		2.73673	0.105017	0.101136		1.38056	0.038552	0.0375047		2.24114	0.0866139	0.069497		0.875128	0.0222277	0.0271375
F68	155.69	1	0.0239025	0.0233445		1.05091	0.0262243	0.0255858		2.71469	0.0833419	0.0808595		1.36407	0.0291185	0.0285099		2.29209	0.0875493	0.0843283		0.850228	0.0381594	0.0312807
F13	160.536	1	0.011282	0.0111561		1.08089	0.100669	0.0920922		2.61505	0.110227	0.105769		1.29228	0.0552368	0.0529725		1.57338	0.344829	0.27453		0.565197	0.0646521	0.0580158
F69	165.543	1	0.0370243	0.0357024		1.01851	0.080363	0.0805257		2.58441	0.0882385	0.0853253		1.23724	0.0405704	0.0392823		1.71843	0.123727	0.105095		0.884298	0.0220201	0.0214851
F14	170.329	1	0.0680426	0.0637077		1.05923	0.0711443	0.0602753		2.43395	0.194491	0.1801		1.24111	0.0421362	0.0407526		1.7307	0.104427	0.0984847		0.896346	0.117088	0.10356
F15	182.403	1	0.0376546	0.0362882		1.03272	0.0535721	0.0509301		2.55994	0.212838	0.1965		1.30266	0.0946112	0.088205		2.51211	0.216493	0.184424		0.819578	0.0315195	0.0252702
F71	187.218	1	0.0196714	0.0192919		1.05959	0.0241948	0.0302826		4.39038	0.099601	0.0973916		1.53666	0.0195423	0.0192969		2.87464	0.0656397	0.0641743		1.66045	0.0162521	0.0266152
F16	191.965	1	0.0610189	0.0575097		1.06199	0.0389649	0.0375858		4.58972	0.203091	0.194485		1.59386	0.0915264	0.086556		2.86271	0.426011	0.370827		1.52119	0.283368	0.238871
F72	198.727	1	0.0393739	0.0378823		1.03184	0.0268916	0.0262085		1.74346	0.157452	0.14441		1.19268	0.0281896	0.0275387		1.30419	0.122698	0.112147		1.43133	0.0562772	0.0629593
F17	202.56	1	0.0325929	0.0315641		1.0106	0.0430441	0.035044		1.52788	0.080538	0.0765052		1.11873	0.0412766	0.0398078		1.17508	0.0579387	0.0552162		1.39288	0.0686778	0.0569031
F18	214.91	1	0.0115279	0.0113965		1.05705	0.0549306	0.058646		1.4045	0.0571869	0.0549495		0.8718	0.0126838	0.0125019		2.0408	0.0382477	0.0246447		1.06376	0.0269146	0.0328884
F74	219.573	1	0.0258124	0.0251628		1.02131	0.0468324	0.044779		1.39647	0.0592526	0.0568409		0.823695	0.0470372	0.0444962		1.64744	0.0426843	0.0416063		0.842344	0.0162958	0.0106654
F19	224.984	1	0.134678	0.118692		1.03973	0.103924	0.0944805		1.34651	0.159351	0.142488		0.871512	0.0883305	0.0802018		2.00737	0.200642	0.240048		0.763979	0.0763616	0.0694226
F75	232.085	1	0.0237972	0.023244		1.00558	0.0250402	0.0244318		1.39662	0.0535769	0.0515975		0.830705	0.0169106	0.0165732		2.11038	0.137473	0.129065		0.767892	0.0241892	0.0186569
F20	238.365	1	0.147776	0.12875		1.05535	0.0899001	0.0890653		1.33008	0.175221	0.154825		0.87152	0.0837846	0.0764363		2.2291	0.205461	0.188122		0.832184	0.082557	0.0799499
F76	243.58	1	0.0187842	0.0184379		0.987199	0.109933	0.0989176		1.42759	0.0217164	0.021391		0.829655	0.0127451	0.0125522		2.57706	0.0408407	0.0402035		0.788499	0.0280691	0.0222015
F77	246.417	1	0.00968485	0.00959196		1.10772	0.0639985	0.0672031		1.48892	0.0446034	0.043306		0.892501	0.0886985	0.0806804		2.59277	0.0461849	0.0616748		0.835104	0.00403419	0.00401479
F78	247.951	1	0.0216801	0.0212201		1.06899	0.0184835	0.0114029		0.424075	0.0108836	0.0106113		0.936632	0.0107684	0.010646		1.62758	0.0495333	0.0378996		0.736646	0.0224189	0.0217568
F22	252.667	1	0.0362329	0.034966		1.07599	0.0263725	0.0257416		0.465795	0.0303737	0.0285143		0.97837	0.019272	0.0188997		1.5967	0.0709394	0.0777028		0.75588	0.0593297	0.0550118
F79	256.808	1	0.0373014	0.0359601		1.05553	0.0404072	0.0323712		1.42487	0.0602536	0.0578091		2.57338	0.0810089	0.0785366		6.8552	0.216888	0.167449		0.832323	0.0153813	0.0203308
F23	263.093	1	0.0952394	0.0869576		1.1001	0.0660697	0.0623265		1.8641	0.210575	0.189202		1.46808	0.0693546	0.066226		4.76833	0.254036	0.212036		0.762961	0.0562712	0.0569522
F80	266.163	1	0.00589658	0.00586201		1.06175	0.0238294	0.0166195		0.344127	0.00325318	0.00322271		0.452683	0.00526105	0.00520061		0.697305	0.0156499	0.0196698		0.565986	0.00532145	0.00885932
F24	268.54	1	0.0142017	0.0140029		1.07454	0.0500907	0.0412487		0.32773	0.0177104	0.0168024		0.41733	0.00763523	0.00749805		0.670379	0.00909073	0.0132008		0.565495	0.00400135	0.00397323
F81	271.519	1	0.00474085	0.00471848		1.0423	0.00246777	0.0091148		2.17579	0.0427836	0.0419585		0.777366	0.00844744	0.00835663		2.93874	0.0835655	0.0812549		1.08312	0.00955536	0.0094718
F25	275.181	1	0.0326055	0.031576		1.08675	0.0462947	0.0444032		2.16972	0.142118	0.133381		0.722625	0.0327965	0.0313726		3.33072	0.255139	0.236985		1.10778	0.0471905	0.0452624
F82	278.985	1	0.0331148	0.0320534		1.01544	0.030011	0.0354598		2.1252	0.0718234	0.0694754		0.742265	0.0174481	0.0170473		2.61698	0.129727	0.1236		1.01535	0.0233201	0.0227965
F26	283.221	1	0.0313073	0.0303569		1.01392	0.171912	0.14699		2.16792	0.0927475	0.0889424		0.7628	0.0206608	0.020116		2.75072	0.115375	0.127621		0.926694	0.109506	0.0979331
F83	287.838	1	0.0390951	0.0376242		1.05022	0.0411462	0.0395949		2.22219	0.0674266	0.065441		0.753052	0.0219527	0.0213309		2.96107	0.0963239	0.0932892		1.08437	0.0424842	0.0475587
F27	293.877	1	0.0156467	0.0154057		1.05652	0.02199	0.0281634		2.33784	0.0954397	0.0916963		0.825595	0.0162059	0.0158939		3.25892	0.404049	0.35948		1.16319	0.0318561	0.0310069
F84	300.638	1	0.0549414	0.05208		1.03554	0.0557276	0.0465543		2.20961	0.126356	0.119521		0.814092	0.0254719	0.0246991		3.27729	0.132315	0.12718		1.06238	0.0862874	0.0734785
F28	307.309	1	0.00701546	0.00696658		1.04861	0.0879239	0.0811219		1.96559	0.120866	0.113864		0.770721	0.0261302	0.0252733		2.58371	0.145658	0.153533		1.1845	0.26583	0.210877
F85	311.583	1	0.0479384	0.0457454		1.02465	0.0515516	0.0428003		2.00376	0.078404	0.0754517		0.753766	0.0292297	0.0281385		2.60703	0.0789418	0.0766217		1.018	0.0443762	0.0425226
F29	315.615	1	0.033266	0.032195		1.02014	0.0437973	0.0356959		1.94551	0.0734465	0.0707747		0.738473	0.0214925	0.0208847		2.41862	0.152879	0.129143		1.02662	0.0236556	0.0231228
F86	320.904	1	0.0326166	0.0315864		1.02484	0.0436631	0.0418789		1.96653	0.0517111	0.0503861		0.73905	0.0130086	0.0127836		2.509	0.209602	0.178531		1.0514	0.017009	0.0233579
F30	325.884	1	0.181533	0.153642		1.06927	0.130915	0.12273		2.02372	0.221055	0.199287		0.75577	0.0674068	0.0618871		1.92367	0.207982	0.198796		1.0222	0.0889147	0.0817995
F87	329.135	1	0.0166275	0.0163556		1.01917	0.0150552	0.014836		2.09064	0.0266485	0.0263131		0.808255	0.0168629	0.0165183		2.03185	0.0432911	0.0295775		1.06591	0.00882519	0.0155164
F31	333.572	1	0.0199617	0.019571		1.02443	0.030289	0.0357853		0.450233	0.00723303	0.00711866		0.408545	0.011934	0.0115953		0.5514	0.0163031	0.0158349		0.612969	0.0181235	0.0214122
F88	338.347	1	0.0186354	0.0182945		1.06263	0.0448326	0.0364522		0.430713	0.0101515	0.00991774		0.441529	0.00450123	0.0044558		0.539857	0.019177	0.0185192		0.588691	0.0287877	0.0310365
F32	342.995	1	0.0230729	0.0225526		1.09009	0.033941	0.0329161		0.359021	0.0196419	0.018623		0.375741	0.00726436	0.00712658		0.462711	0.0363326	0.0336875		0.531153	0.00955211	0.00602359
F89	348.007	1	0.030637	0.0297263		1.02765	0.0223412	0.0283008		3.14435	0.130194	0.125018		0.804101	0.0130072	0.0128001		2.32938	0.0354134	0.0348831		1.0817	0.0306329	0.0230158
F33	353.24	1	0.0437677	0.0419324		1.04465	0.0364051	0.028679		2.99904	0.216217	0.201677		0.752781	0.0342519	0.0327613		2.24939	0.169784	0.157868		1.08557	0.0306435	0.023004
F90	357.06	1	0.0168609	0.0165814		1.04817	0.0432709	0.0479958		3.45225	0.0981002	0.0953895		0.748027	0.0254472	0.02461		2.59928	0.159926	0.150656		1.08226	0.0303039	0.0362142
F34	361.692	1	0.0192368	0.0188738		1.0645	0.0381391	0.0368199		3.24638	0.306509	0.280066		0.820874	0.0281132	0.0271822		2.17741	0.136668	0.128597		1.09209	0.114116	0.0969526
F91	365.02	1	0.00900805	0.00892762		1.05787	0.0323891	0.0248175		3.34781	0.0273412	0.0271197		0.803956	0.0120046	0.011828		2.33709	0.0256192	0.0104557		1.10638	0.0193305	0.0119967
F35	367.655	1	0.044229	0.0423557		1.05035	0.0508902	0.0485385		3.3495	0.113673	0.109942		0.792681	0.0309796	0.0298144		2.35046	0.113881	0.108619		1.14165	0.0476555	0.0527576
Act		1	0.00590967	0.00587495		1.00071	0.0224659	0.0156704		1.00971	0.0508852	0.0484438		1.02603	0.0177178	0.017417		0.991079	0.0620355	0.0583812		1.01354	0.042902	0.0348984
Ubi10		1	0.133484	0.117765		0.999293	0.0714572	0.0726552		0.990286	0.0869904	0.0799659		0.973969	0.0796212	0.0736041		1.00892	0.220224	0.175434		0.986457	0.0705393	0.0717219
ClpP		1	0.0660141	0.0619261		0.934116	0.0617937	0.0635652		1.59323	0.0645324	0.0620203		0.946113	0.0375632	0.0361288		1.52627	0.069932	0.0762054		0.989576	0.0654625	0.055424
NdhH		1	0.0100542	0.00995412		0.910452	0.0223554	0.0218197		1.44111	0.064243	0.0615013		0.901556	0.0102503	0.010135		1.33382	0.104755	0.105039		0.970717	0.00486769	0.0048434
L-1/1		1	0.133293	0.117616		1.09342	0.163793	0.142453		0.98587	0.0860283	0.0791239		0.378847	0.0407301	0.0367763		1.97978	0.141391	0.120068		0.557259	0.0436426	0.0404729
L-2/2		1	0.0301494	0.029267		1.11579	0.0536293	0.0579813		1.13143	0.0978445	0.0900565		0.339858	0.0396598	0.0355154		1.0565	0.0366563	0.04196		0.550698	0.0607917	0.0515545
L-1/2		1	0.0326411	0.0316094		1.61498	0.12374	0.105275		48.8107	1.75269	1.69194		14.1793	2.86104	2.38068		43.8872	1.28671	1.25006		18.2733	0.778754	0.634067
L-2/1		1	0.0373627	0.036017		1.18296	0.0772653	0.0725281		9.1679	0.757029	0.699286		0.519692	0.0250798	0.0239252		17.2485	0.432391	0.421817		0.735621	0.0184408	0.0133689
F-1/1		1	0.0926712	0.0848116		4.79744	2.02683	1.40314		0.639673	0.25202	0.180791		0.145103	0.181224	0.0805823		0.444847	0.0201556	0.019282		0.0420502	0.00190526	0.00182268
F-2/2		1	0.0468335	0.0447383		1.34175	0.150523	0.13534		1.65999	0.186901	0.167987		0.491035	0.101641	0.0842101		1.17628	0.192079	0.158606		1.10664	0.434162	0.311825
F-1/2		1	0	0		0.709333	0.0868737	0.081438		2.39782	0	0		2.54896	1.92427	1.0965		3.51822	0	0		0.332568	0	0
F-2/1		1	0.154432	0.133773		1.5897	0.208341	0.1842		184.666	25.9638	22.7633		49.014	8.33357	7.12256		368.571	53.6898	46.8632		58.9736	7.7289	7.16693
EE-1/1		1	0.0416391	0.0399746		1.04773	0.0494002	0.0471758		1.58879	0.10768	0.100845		0.763853	0.0225993	0.0219499		1.30738	0.0528836	0.0508277		0.805231	0.0325717	0.0362569
EE-2/2		1	0.0172674	0.0169743		1.08446	0.0163659	0.0161226		1.59091	0.0758937	0.0724381		0.736775	0.0201106	0.0195763		1.61963	0.111068	0.0941802		0.86064	0.0242753	0.0236094
EE-1/2		1	0.284016	0.221193		1.20627	0.318196	0.25178		16.4037	3.47977	2.87078		3.85206	0.852702	0.698156		23.3278	5.7775	4.51026		3.6147	0.953505	0.754484
EE-2/1		1	0.670662	0.401435		1.32383	0.500704	0.363296		1069.67	349.512	263.435		110.51	33.0285	25.4286		1974.35	712.039	523.31		54.074	19.0307	13.8191
			x

## Sheet: Table C. Values Fig 8A
	WT #2	WT #1	WT #3	radA-1 #1	radA-1 #2	radA-2 #1	radA-2 #2		WT	SD	radA	SD	t-test
GENE	Corrected Ratio	Corrected Ratio	Corrected Ratio	Corrected Ratio	Corrected Ratio	Corrected Ratio	Corrected Ratio		MEAN	SD	MEAN	SD
cox2	1	1.34928	0.924261	2.19932	0.593275	2.23963	1.80807		1.07638	0.226706	1.51612	0.769552	0.243512
ccmB	1	1.37011	0.927084	3.73672	2.01188	3.25072	3.83326		1.08299	0.237546	3.11107	0.837263	0.00892679	*
rps3	1	1.23414	1.08565	3.24509	1.51498	3.08271	3.44326		1.10243	0.118469	2.68772	0.88341	0.0224009
rpl16	1	1.28537	1.21732	4.76299	0.760441	2.9267	2.48205		1.16094	0.149049	2.26482	1.64442	0.169448
nad9	1	1.51493	1.05245	2.70504	0.731789	1.42751	2.07434		1.16824	0.283367	1.55598	0.847962	0.342161
rrn26	1	1.05117	0.957264	2.8071	0.773848	2.75978	1.91973		1.00208	0.0470179	1.84186	0.95247	0.118315
rrn18	1	1.33776	1.27915	1.66165	0.647169	2.41667	1.19308		1.1961	0.180482	1.32697	0.749726	0.57087
cox1	1	0.815721	0.440677	1.60696	0.405421	7.24411	2.05614		0.711029	0.285032	1.76497	3.02532	0.299726
nad2b	1	1.22027	0.750548	1.73559	0.812643	2.34008	2.19472		0.971132	0.235012	1.64055	0.688741	0.124315
rps7	1	1.02588	0.839477	1.49693	0.632852	2.04759	2.27052		0.951413	0.100983	1.44867	0.729236	0.190719
atp1	1	1.12839	0.859926	3.41167	2.07346	3.34167	2.86956		0.990013	0.134277	2.86986	0.616079	0.00344435	*
nad1b	1	1.12543	0.791764	1.61486	0.760429	2.48188	2.22207		0.962288	0.168538	1.61318	0.764731	0.143324
atp6-1	1	0.981649	0.69988	2.95977	1.31108	2.02653	3.88796		0.882389	0.168227	2.35148	1.12056	0.0562403
rps4	1	1.14305	0.897044	12.9811	4.52391	6.99212	5.00758		1.00839	0.123548	6.73388	3.88621	0.0395255
nad6	1	1.12272	0.77215	4.21981	2.01024	5.25721	2.01023		0.953509	0.177894	3.07706	1.63111	0.0553631
cob	1	1.72826	0.914509	4.24557	2.36914	2.34028	2.32912		1.16484	0.44719	2.72111	0.949845	0.0444047
rpl5	1	1.04714	0.966291	3.23413	1.14879	3.58647	2.50858		1.00393	0.0406116	2.40449	1.07828	0.0524986
ccmFC	1	1.0692	0.779693	6.73964	0.935122	3.75125	3.03065		0.941155	0.151184	2.9094	2.40175	0.119984
nad4	1	0.987979	0.633451	1.11099	0.481878	0.923681	1.53317		0.855369	0.208244	0.933126	0.435986	0.637838
mttB	1	0.992715	0.852433	2.87974	1.09941	1.94326	1.9342		0.945863	0.0831744	1.85732	0.727418	0.0655489
rpl2	1	1.07032	0.912499	6.28711	2.20149	5.3888	2.9328		0.992159	0.079064	3.84579	1.94671	0.0387103
matR	1	1.0102	0.767041	4.58502	1.02587	3.23633	2.21126		0.918493	0.13754	2.4087	1.51282	0.0957666
nad5a	1	1.14403	0.855962	1.74168	0.420271	1.65487	1.24016		0.993035	0.144036	1.10709	0.603711	0.500274
nad5b	1	1.4809	0.707901	2.06283	0.575743	1.31779	1.45978		1.01586	0.390322	1.22944	0.611181	0.507237
nad7	1	1.0645	0.613477	3.44868	1.23119	2.3382	2.60988		0.867589	0.243918	2.25616	0.915335	0.0411572
atp8	1	1.78877	0.907796	1.06569	0.632555	1.25726	0.924835		1.17539	0.484213	0.940924	0.263049	0.393666
atp6-2	1	1.13525	0.785676	2.16551	0.888854	1.67902	2.63815		0.962598	0.17627	1.70878	0.746896	0.111254
atp9	1	1.34589	1.12272	2.18577	1.33161	2.67961	0.882832		1.14752	0.175357	1.61988	0.812304	0.264022
ccmFN2	1	0.992455	0.793057	3.35748	1.53196	3.23843	2.32588		0.923291	0.117361	2.49486	0.855669	0.0212924
ccmC	1	1.31402	0.975997	4.94606	4.05647	6.55407	1.61065		1.08647	0.188609	3.81487	2.06477	0.0477604
ccmFN1	1	1.00525	0.942564	4.25218	4.49987	5.67781	1.42062		0.982189	0.0347759	3.52466	1.80519	0.0384438
cox3	1	1.61413	0.917341	2.95277	1.33981	3.98393	1.36509		1.13978	0.380679	2.1537	1.29216	0.177553
nad4L	1	1.00105	0.820701	2.12205	0.43426	1.85717	1.50381		0.936585	0.103823	1.26659	0.741311	0.276706
atp4	1	1.48463	1.17848	1.69951	0.584078	1.94749	1.11428		1.20498	0.245102	1.21148	0.611177	0.774051
ACT	1	1.01375	0.968829	0.612569	0.381576	0.589686	0.799352		0.994013	0.0230145	0.576134	0.170923	0.011224
TIP41	1	0.932893	0.964185	1.03074	1.28416	1.08671	1.16284		0.965304	0.0335789	1.13724	0.10966	0.0469155
GAPDH	1	1.18797	1.05422	1.72876	1.50547	1.97442	0.795394		1.0779	0.0967469	1.42186	0.507905	0.225504
EXP	1	1.06711	1.03582	0.969256	0.715838	0.913291	0.837157		1.03394	0.0335789	0.853429	0.10966	0.0469155
Mean	1	1.20537	0.880654	3.30079	1.36329	3.09384	2.20142		1.01401	0.113578	2.24155	1.12665

## Sheet: Table D. Values Fig 9C
Specimen Name	Sample Name	num	Plot Name	Gate Name	Event Count	% Parent	% Total	Mean X	% C,V, X	% C,V, Y	Concentration
Col0 20days 230519	Sample1	num	Global	All Events	600	538	1	1	Disabled	---	---				Col0		radA			Col-0	radA	Col-0	radA
Col0 20days 230519	Sample1	a	VL1-A vs SSC-A	nuclei	20	0	0.0333035	0.0333035	Disabled	0.776332	0.795985				mean	SD	mean	SD		MEAN		SD
Col0 20days 230519	Sample1	b	VL1-A vs Count	2C	2	37	0.10185	0.00339196	Disabled	0.0784047	---			2C	0.154045	0.0619684	0.169615	0.0200118	2C	0.199472	0.201517	0.0802424	0.0237758
Col0 20days 230519	Sample1	c	VL1-A vs Count	4C	3	116	0.1558	0.00518868	Disabled	0.0836455	---			4C	0.154983	0.0181324	0.170606	0.0246647	4C	0.200687	0.202695	0.0234795	0.0293039
Col0 20days 230519	Sample1	d	VL1-A vs Count	8C	4	594	0.2297	0.00764981	Disabled	0.0759466	---			8C	0.201382	0.0531476	0.270622	0.0245969	8C	0.260768	0.321523	0.0688204	0.0292232
Col0 20days 230519	Sample1	e	VL1-A vs Count	16C	4	378	0.2189	0.00729013	Disabled	0.0542214	---			16C	0.212019	0.0340563	0.0967961	0.0236986	16C	0.274541	0.115002	0.0440992	0.028156
Col0 20days 230519	Sample1	f	VL1-A vs Count	32C	213	0.01065	0.00035468	Disabled	0.0436014	---	Disabled			32C	0.000826116	0.00125055	0.000485265	0.000762617	32C	0.00106973	0.000576538	0.00161932	0.000906056
Col0 20days 230519	Sample1	g	VL1-A vs Count	2-4C	1	466	0.0733	0.00244114	Disabled	0.096491	---			2-4C	0.0294475	0.0348521	0.0538678	0.0125922	2-4C	0.0381313	0.0639997	0.0451297	0.0149606
Col0 20days 230519	Sample1	h	VL1-A vs Count	4-8C	1	21	0.05105	0.00170014	Disabled	0.106345	---			4-8C	0.0147727	0.0343413	0.0503153	0.00742005	4-8C	0.019129	0.059779	0.0444682	0.00881567
Col0 20days 230519	Sample1	i	VL1-A vs Count	8-16C	615	0.03075	0.00102408	Disabled	0.109909	---	Disabled			8-16C	0.00428012	0.0197858	0.0284152	0.0208083	8-16C	0.00554229	0.0337598	0.0256205	0.0247221
Col0 20days 230519	Sample1	j	VL1-A vs Count	16-32C	274	0.0137	0.00045626	Disabled	0.102217	---	Disabled			16-32C	0.000510069	0.000185083	0.000966202	0.000284336	16-32C	0.000660484	0.00114793	0.000239662	0.000337816
Col0 20days 230519	Sample2	num	Global	All Events	300	887	1	1	Disabled	---	---				0.772265		0.841689			1	1
Col0 20days 230519	Sample2	a	VL1-A vs SSC-A	nuclei	16	228	0.0539339	0.0539339	Disabled	0.732035	0.962517
Col0 20days 230519	Sample2	b	VL1-A vs Count	2C	1	916	0.118068	0.00636784	Disabled	0.098505	---
Col0 20days 230519	Sample2	c	VL1-A vs Count	4C	2	942	0.181292	0.00977776	Disabled	0.0927856	---
Col0 20days 230519	Sample2	d	VL1-A vs Count	8C	4	359	0.26861	0.0144872	Disabled	0.0579098	---
Col0 20days 230519	Sample2	e	VL1-A vs Count	16C	4	22	0.247843	0.0133671	Disabled	0.0462198	---			Col0 20days 230519	Sample1	Global	All Events	600	538	1	1
Col0 20days 230519	Sample2	f	VL1-A vs Count	32C	230	0.014173	0.00076441	Disabled	0.0401246	---	Disabled			Col0 20days 230519	Sample1	VL1-A vs SSC-A	nuclei	20	0	0.0333035	0.0333035
Col0 20days 230519	Sample2	g	VL1-A vs Count	2-4C	625	0.0385137	0.00207719	Disabled	0.058453	---	Disabled			Col0 20days 230519	Sample1	VL1-A vs Count	2C	2	37	0.10185	0.00339196
Col0 20days 230519	Sample2	h	VL1-A vs Count	4-8C	775	0.047757	0.00257572	Disabled	0.0957732	---	Disabled			Col0 20days 230519	Sample1	VL1-A vs Count	2-4C	1	466	0.0733	0.00244114
Col0 20days 230519	Sample2	i	VL1-A vs Count	8-16C	645	0.0397461	0.00214366	Disabled	0.129495	---	Disabled			Col0 20days 230519	Sample1	VL1-A vs Count	4C	3	116	0.1558	0.00518868
Col0 20days 230519	Sample2	j	VL1-A vs Count	16-32C	180	0.0110919	0.00059823	Disabled	0.12909	---	Disabled			Col0 20days 230519	Sample1	VL1-A vs Count	8C	4	594	0.2297	0.00764981
Col0 20days 230519	Sample3	num	Global	All Events	635	281	1	1	Disabled	---	---			Col0 20days 230519	Sample1	VL1-A vs Count	16C	4	378	0.2189	0.00729013
Col0 20days 230519	Sample3	a	VL1-A vs SSC-A	nuclei	25	55	0.0394392	0.0394392	Disabled	0.899489	0.810255			Col0 20days 230519	Sample1	VL1-A vs Count	4-8C	1	21	0.05105	0.00170014
Col0 20days 230519	Sample3	b	VL1-A vs Count	2C	5	546	0.221353	0.00873	Disabled	0.13062	---			Col0 20days 230519	Sample1	VL1-A vs Count	8-16C	615	0.03075	0.00102408	Disabled
Col0 20days 230519	Sample3	c	VL1-A vs Count	4C	3	622	0.144562	0.00570141	Disabled	0.0678719	---			Col0 20days 230519	Sample1	VL1-A vs Count	32C	213	0.01065	0.00035468	Disabled
Col0 20days 230519	Sample3	d	VL1-A vs Count	8C	3	728	0.148793	0.00586827	Disabled	0.055649	---			Col0 20days 230519	Sample1	VL1-A vs Count	16-32C	274	0.0137	0.00045626	Disabled
Col0 20days 230519	Sample3	e	VL1-A vs Count	16C	4	180	0.166833	0.00657977	Disabled	0.0454061	---
Col0 20days 230519	Sample3	f	VL1-A vs Count	32C	359	0.0143285	0.0005651	Disabled	0.0490062	---	Disabled
Col0 20days 230519	Sample3	g	VL1-A vs Count	2-4C	1	872	0.0747156	0.00294673	Disabled	0.0590615	---
Col0 20days 230519	Sample3	h	VL1-A vs Count	4-8C	1	799	0.071802	0.00283182	Disabled	0.121847	---
Col0 20days 230519	Sample3	i	VL1-A vs Count	8-16C	1	47	0.0417881	0.00164809	Disabled	0.137091	---
Col0 20days 230519	Sample3	j	VL1-A vs Count	16-32C	208	0.00830174	0.00032741	Disabled	0.106236	---	Disabled
Col0 20days 230519	Sample4	num	Global	All Events	194	78	1	1	Disabled	---	---
Col0 20days 230519	Sample4	a	VL1-A vs SSC-A	nuclei	20	0	0.103051	0.103051	Disabled	0.86919	0.972338
Col0 20days 230519	Sample4	b	VL1-A vs Count	2C	4	231	0.21155	0.0218005	Disabled	0.148384	---
Col0 20days 230519	Sample4	c	VL1-A vs Count	4C	2	826	0.1413	0.0145612	Disabled	0.0654611	---
Col0 20days 230519	Sample4	d	VL1-A vs Count	8C	3	583	0.17915	0.0184616	Disabled	0.0435892	---
Col0 20days 230519	Sample4	e	VL1-A vs Count	16C	4	465	0.22325	0.0230062	Disabled	0.0435173	---
Col0 20days 230519	Sample4	f	VL1-A vs Count	32C	590	0.0295	0.00304001	Disabled	0.04465	---	Disabled
Col0 20days 230519	Sample4	g	VL1-A vs Count	2-4C	1	322	0.0661	0.00681169	Disabled	0.0685277	---
Col0 20days 230519	Sample4	h	VL1-A vs Count	4-8C	979	0.04895	0.00504436	Disabled	0.130023	---	Disabled
Col0 20days 230519	Sample4	i	VL1-A vs Count	8-16C	710	0.0355	0.00365832	Disabled	0.153791	---	Disabled
Col0 20days 230519	Sample4	j	VL1-A vs Count	16-32C	147	0.00735	0.00075743	Disabled	0.101235	---	Disabled
Specimen Name	Sample Name		Plot Name	Gate Name	Event Count	% Parent	% Total	Mean X	% C,V, X	% C,V, Y	Concentration
radA 20 days 230519	Sample1	num	Global	All Events	266	760	1	1	Disabled	---	---
radA 20 days 230519	Sample1	a	VL1-A vs SSC-A	nuclei	20	0	0.0749738	0.0749738	Disabled	0.757315	0.894108
radA 20 days 230519	Sample1	b	VL1-A vs Count	2C	3	132	0.1566	0.0117409	Disabled	0.126804	---
radA 20 days 230519	Sample1	c	VL1-A vs Count	4C	4	475	0.22375	0.0167754	Disabled	0.0914143	---
radA 20 days 230519	Sample1	d	VL1-A vs Count	8C	5	448	0.2724	0.0204228	Disabled	0.0553857	---
radA 20 days 230519	Sample1	e	VL1-A vs Count	16C	1	639	0.08195	0.0061441	Disabled	0.0439674	---
radA 20 days 230519	Sample1	f	VL1-A vs Count	32C	91	0.00455	0.00034113	Disabled	0.0494014	---	Disabled
radA 20 days 230519	Sample1	g	VL1-A vs Count	2-4C	1	101	0.05505	0.00412731	Disabled	0.0584589	---
radA 20 days 230519	Sample1	h	VL1-A vs Count	4-8C	1	149	0.05745	0.00430724	Disabled	0.100469	---
radA 20 days 230519	Sample1	i	VL1-A vs Count	8-16C	1	202	0.0601	0.00450592	Disabled	0.153853	---
radA 20 days 230519	Sample1	j	VL1-A vs Count	16-32C	331	0.01655	0.00124082	Disabled	0.126195	---	Disabled
radA 20 days 230519	Sample2	num	Global	All Events	270	653	1	1	Disabled	---	---
radA 20 days 230519	Sample2	a	VL1-A vs SSC-A	nuclei	20	0	0.0738954	0.0738954	Disabled	0.766587	0.7791
radA 20 days 230519	Sample2	b	VL1-A vs Count	2C	3	506	0.1753	0.0129539	Disabled	0.129927	---
radA 20 days 230519	Sample2	c	VL1-A vs Count	4C	3	967	0.19835	0.0146571	Disabled	0.101701	---
radA 20 days 230519	Sample2	d	VL1-A vs Count	8C	5	1	0.25005	0.0184775	Disabled	0.0676613	---
radA 20 days 230519	Sample2	e	VL1-A vs Count	16C	2	125	0.10625	0.00785138	Disabled	0.0488498	---
radA 20 days 230519	Sample2	f	VL1-A vs Count	32C	117	0.00585	0.00043229	Disabled	0.049686	---	Disabled
radA 20 days 230519	Sample2	g	VL1-A vs Count	2-4C	1	483	0.07415	0.00547934	Disabled	0.0676981	---
radA 20 days 230519	Sample2	h	VL1-A vs Count	4-8C	1	175	0.05875	0.00434135	Disabled	0.0893654	---
radA 20 days 230519	Sample2	i	VL1-A vs Count	8-16C	902	0.0451	0.00333268	Disabled	0.120311	---	Disabled
radA 20 days 230519	Sample2	j	VL1-A vs Count	16-32C	277	0.01385	0.00102345	Disabled	0.108238	---	Disabled
radA 20 days 230519	Sample3	num	Global	All Events	303	843	1	1	Disabled	---	---
radA 20 days 230519	Sample3	a	VL1-A vs SSC-A	nuclei	30	0	0.0987352	0.0987352	Disabled	0.88917	0.846196
radA 20 days 230519	Sample3	b	VL1-A vs Count	2C	5	934	0.1978	0.0195298	Disabled	0.152129	---
radA 20 days 230519	Sample3	c	VL1-A vs Count	4C	5	193	0.1731	0.0170911	Disabled	0.0818424	---
radA 20 days 230519	Sample3	d	VL1-A vs Count	8C	7	554	0.2518	0.0248615	Disabled	0.0584084	---
radA 20 days 230519	Sample3	e	VL1-A vs Count	16C	4	363	0.145433	0.0143594	Disabled	0.0465853	---
radA 20 days 230519	Sample3	f	VL1-A vs Count	32C	627	0.0209	0.00206357	Disabled	0.0443109	---	Disabled
radA 20 days 230519	Sample3	g	VL1-A vs Count	2-4C	1	253	0.0417667	0.00412384	Disabled	0.0447214	---
radA 20 days 230519	Sample3	h	VL1-A vs Count	4-8C	1	386	0.0462	0.00456157	Disabled	0.0955839	---
radA 20 days 230519	Sample3	i	VL1-A vs Count	8-16C	1	196	0.0398667	0.00393624	Disabled	0.117829	---
radA 20 days 230519	Sample3	j	VL1-A vs Count	16-32C	409	0.0136333	0.00134609	Disabled	0.0732559	---	Disabled
radA 20 days 230519	Sample4	num	Global	All Events	434	620	1	1	Disabled	---	---
radA 20 days 230519	Sample4	a	VL1-A vs SSC-A	nuclei	30	0	0.0690258	0.0690258	Disabled	0.7467	0.854273
radA 20 days 230519	Sample4	b	VL1-A vs Count	2C	4	814	0.160467	0.0110763	Disabled	0.122495	---
radA 20 days 230519	Sample4	c	VL1-A vs Count	4C	7	511	0.250367	0.0172818	Disabled	0.0866871	---
radA 20 days 230519	Sample4	d	VL1-A vs Count	8C	8	398	0.279933	0.0193226	Disabled	0.0635829	---
radA 20 days 230519	Sample4	e	VL1-A vs Count	16C	1	978	0.0659333	0.0045511	Disabled	0.0388173	---
radA 20 days 230519	Sample4	f	VL1-A vs Count	32C	167	0.00556667	0.00038424	Disabled	0.0401359	---	Disabled
radA 20 days 230519	Sample4	g	VL1-A vs Count	2-4C	1	708	0.0569333	0.00392987	Disabled	0.0510364	---
radA 20 days 230519	Sample4	h	VL1-A vs Count	4-8C	1	587	0.0529	0.00365147	Disabled	0.098362	---
radA 20 days 230519	Sample4	i	VL1-A vs Count	8-16C	1	104	0.0368	0.00254015	Disabled	0.130362	---
radA 20 days 230519	Sample4	j	VL1-A vs Count	16-32C	321	0.0107	0.00073858	Disabled	0.119712	---	Disabled
radA 20 days 230519	Sample5	num	Global	All Events	580	708	1	1	Disabled	---	---
radA 20 days 230519	Sample5	a	VL1-A vs SSC-A	nuclei	30	0	0.0516611	0.0516611	Disabled	0.731091	0.742307
radA 20 days 230519	Sample5	b	VL1-A vs Count	2C	4	458	0.1486	0.00767684	Disabled	0.123879	---
radA 20 days 230519	Sample5	c	VL1-A vs Count	4C	6	686	0.222867	0.0115135	Disabled	0.103605	---
radA 20 days 230519	Sample5	d	VL1-A vs Count	8C	9	316	0.310533	0.0160425	Disabled	0.0745319	---
radA 20 days 230519	Sample5	e	VL1-A vs Count	16C	3	85	0.102833	0.00531248	Disabled	0.0472859	---
radA 20 days 230519	Sample5	f	VL1-A vs Count	32C	128	0.00426667	0.00022042	Disabled	0.040296	---	Disabled
radA 20 days 230519	Sample5	g	VL1-A vs Count	2-4C	1	359	0.0453	0.00234025	Disabled	0.0470523	---
radA 20 days 230519	Sample5	h	VL1-A vs Count	4-8C	1	260	0.042	0.00216977	Disabled	0.0746759	---
radA 20 days 230519	Sample5	i	VL1-A vs Count	8-16C	1	244	0.0414667	0.00214221	Disabled	0.121361	---
radA 20 days 230519	Sample5	j	VL1-A vs Count	16-32C	351	0.0117	0.00060443	Disabled	0.0989443	---	Disabled
radA 20 days 230519	Sample6	num	Global	All Events	321	722	1	1	Disabled	---	---
radA 20 days 230519	Sample6	a	VL1-A vs SSC-A	nuclei	30	0	0.0932482	0.0932482	Disabled	0.791622	0.881335
radA 20 days 230519	Sample6	b	VL1-A vs Count	2C	5	517	0.1839	0.0171483	Disabled	0.135828	---
radA 20 days 230519	Sample6	c	VL1-A vs Count	4C	5	247	0.1749	0.0163091	Disabled	0.0863537	---
radA 20 days 230519	Sample6	d	VL1-A vs Count	8C	7	904	0.263467	0.0245678	Disabled	0.0605706	---
radA 20 days 230519	Sample6	e	VL1-A vs Count	16C	2	874	0.0958	0.00893318	Disabled	0.0390406	---
radA 20 days 230519	Sample6	f	VL1-A vs Count	32C	163	0.00543333	0.00050665	Disabled	0.0459351	---	Disabled
radA 20 days 230519	Sample6	g	VL1-A vs Count	2-4C	1	667	0.0555667	0.00518149	Disabled	0.0445147	---
radA 20 days 230519	Sample6	h	VL1-A vs Count	4-8C	1	405	0.0468333	0.00436712	Disabled	0.0985033	---
radA 20 days 230519	Sample6	i	VL1-A vs Count	8-16C	1	296	0.0432	0.00402832	Disabled	0.135538	---
radA 20 days 230519	Sample6	j	VL1-A vs Count	16-32C	343	0.0114333	0.00106614	Disabled	0.0894491	---	Disabled

## Sheet: Table E. Values Fig 9D
Col0				radA
EdU	DAPI	%EdU		EdU	DAPI	%EdU			WT	radA-1
191	518	36.8726		74	303	24.4224		Mean	31.2593	21.0163
191	561	34.0463		97	403	24.0695		SD	4.91239	4.43906
113	409	27.6284		39	247	15.7895
200	592	33.7838		116	554	20.9386		t-test	2.31436e-07
181	516	35.0775		144	590	24.4068
107	515	20.7767		98	510	19.2157
111	316	35.1266		49	302	16.2252
129	497	25.9557		47	317	14.8265
131	400	32.75		115	411	27.9805
118	391	30.179		123	481	25.5717
140	365	38.3562		96	435	22.069
147	504	29.1667		113	419	26.969
134	483	27.7433		92	394	23.3503
125	351	35.6125		98	501	19.5609
				47	346	13.5838
				78	427	18.267
				74	334	22.1557
				54	304	17.7632
				85	360	23.6111
				100	348	28.7356

## Sheet: Table F. Values Fig 9E
Mitosis/root tip
radA-1	WT
13	33			radA-1	WT
18	26		Mean	15.9421	28.7905
17	28		SD	4.62361	3.82971
8	25			t-test	1.68824e-05
23	30
13	26
19	35
15
17
23

## Sheet: Table G. Values Fig 9F
		WT #2	WT #1	radA-1#1	radA-1#2	radA-1#3			WT		radA-1
	GENE	Corrected Ratio	Corrected Ratio	Corrected Ratio	Corrected Ratio	Corrected Ratio		GENE	Mean	SD	Mean	SD
	ANAC044	1	0.878525	1.50407	5.24606	0.477745		ANAC044	0.939263	0.0858958	2.40929	2.50974
	ANAC085	1	1.02825	25.9841	30.4286	47.086		ANAC085	1.01413	0.0199779	34.4996	11.1244
	BRCA1	1	0.895225	1.5495	2.92917	2.92497		BRCA1	0.947613	0.0740869	2.46788	0.795343
	RAD51	1	0.68659	0.955151	1.77863	1.63148		RAD51	0.843295	0.221614	1.45509	0.439164
	WRI1	1	0.738744	0.875104	1.12508	0.943825		WRI1	0.869372	0.184736	0.981335	0.129139
	WEE1	1	0.994629	0.524646	1.37362	0.865976		WEE1	0.997314	0.00379819	0.921414	0.427193
	CYCB1;1	1	0.992634	1.01144	2.329	1.76947		CYCB1;1	0.996317	0.00520847	1.7033	0.661266
	CDKB1;2	1	0.902691	0.635841	1.80411	0.566048		CDKB1;2	0.951345	0.0688081	1.002	0.695524
	KNOLLE	1	0.932171	0.712334	1.0046	1.60697		KNOLLE	0.966085	0.0479624	1.10797	0.45619
	EHD2	1	0.858252	0.876874	1.5002	1.2374		EHD2	0.929126	0.100231	1.20483	0.312939
	PLE	1	0.830585	0.764612	1.47104	1.32105		PLE	0.915293	0.119794	1.18557	0.372192
	MYB3R3	1	0.633737	1.48954	0.856538	1.68269		MYB3R3	0.816869	0.258987	1.34292	0.432151
	MYB3R4	1	0.836532	0.743685	1.21025	1.20504		MYB3R4	0.918266	0.11559	1.05299	0.267882
	CYCD3;1	1	0.575393	0.890337	0.927399	1.09978		CYCD3;1	0.787697	0.300242	0.972504	0.111768
	CYCD3;2	1	0.680507	1.07237	1.82	1.58036		CYCD3;2	0.840254	0.225915	1.49091	0.381757
	CYCD3;3	1	0.701343	0.280454	1.8153	0.988906		CYCD3;3	0.850672	0.211182	1.02822	0.768177
	MCM3	1	0.868004	0.717097	1.2379	0.920968		MCM3	0.934002	0.0933353	0.958655	0.262439
	PCNA1	1	0.665182	0.52746	1.44089	0.880033		PCNA1	0.832591	0.236752	0.949461	0.460656
	PCNA2	1	0.768782	0.923624	1.41145	1.14895		PCNA2	0.884391	0.163496	1.16134	0.244148
	CDT1a	1	0.910406	0.601801	1.51031	1.01154		CDT1a	0.955203	0.0633526	1.04122	0.454981
	GAPDH	1	1.13322	0.814065	1.51862	1.07681		GAPDH	1.06661	0.0942039	1.1365	0.356052
	ACT2	1	1.04816	0.718193	0.568487	0.616788		ACT2	1.02408	0.0340544	0.634489	0.0764064
	SAND	1	0.928647	1.02718	0.843423	1.01027		SAND	0.964324	0.0504541	0.960293	0.101564
	FBOX	1	0.884347	1.23932	1.19887	1.26955		FBOX	0.942173	0.0817791	1.23592	0.0354628
	EXP	1	1.04993	0.82601	0.964655	0.849896		EXP	1.02496	0.0353026	0.880187	0.0741197
	TIP41	1	0.955696	1.01772	1.09259	0.980233		TIP41	0.977848	0.0313278	1.03018	0.0572047
																																						0
																																						0
																																						0
																																						0
																																						0
																																						0
																																						0
																																						0
																																						0
																																						0
																																						0
																																						0
																																						0
																																						0
																																						0
																																						0
																																						0
																																						0
																																						0
																																						0
																																						0
																																						0
																																						0
																																						0
																																						0
																																						0
																																						#REF!

## Sheet: Table H. Values Fig 9H
		WT- #1		WT- #2		WT+ #1		WT+ #2		radA- #1		radA- #2		radA+ #1		radA+ #2
	GENE	Corrected Ratio		Corrected Ratio		Corrected Ratio		Corrected Ratio		Corrected Ratio		Corrected Ratio		Corrected Ratio		Corrected Ratio
	SMR1	1		1.33637		1.23119		1.23772		0.584016		0.420432		0.629526		0.753942
	SMR5	1		0.675719		0.169292		0.0953116		3.48457		3.38794		0.213456		0.25964
	SMR7	1		2.16223		3.44879		0.919477		1.28978		0.695815		0.402398		0.806644
	SMR11	1		1.16326		3.09207		2.33994		2.14696		1.23192		1.44689		1.98399
	ANAC044	1		0.891814		0.210003		0.11241		6.72262		5.7951		1.6017		1.64625
	ANAC085	1		0.62998		0.0835409		0.0614714		21.6142		21.6387		8.96513		11.8492
	CDKB1;2	1		0.802003		0.163311		0.120652		4.25333		3.8024		1.32667		1.72262
	CYCB1;1	1		1.05693		0.609248		0.536361		1.97373		2.1925		2.17146		3.22016
	BRCA1	1		0.427746		0.184904		0.138858		6.70469		5.156		6.47171		6.21541
	RAD51	1		1.06883		0.937145		0.757504		1.39393		1.18806		1.20139		1.21703
	SAND	1		0.903149		0.424533		0.407555		0.86996		0.868168		0.874501		0.930461
	FBOX	1		0.965865		0.58753		0.488175		1.12976		1.21815		0.997014		1.12109
	EXP	1		1.13099		0.762912		0.727154		0.900964		0.55416		0.580611		0.767504
	TIP41	1		1.53196		1.23709		1.27285		0.98216		1.11718		1.12848		1.18095
		WT -Asc				WT +Asc				radA -Asc				radA +Asc
	GENE	Mean	SD			Mean	SD			Mean	SD			Mean	SD
	SMR1	1.16819	0.23785			1.23446	0.00461688			0.502224	0.115671			0.691734	0.0879759
	SMR5	0.83786	0.229301			0.132302	0.0523122			3.43626	0.0683289			0.236548	0.0326568
	SMR7	1.58111	0.82182			2.18413	1.78849			0.992797	0.419996			0.604521	0.285845
	SMR11	1.08163	0.115443			2.71601	0.531837			1.68944	0.647028			1.71544	0.379789
	ANAC044	0.945907	0.0764989			0.161207	0.0690089			6.25886	0.655854			1.62398	0.0314974
	ANAC085	0.81499	0.261644			0.0725061	0.0156055			21.6264	0.0173055			10.4072	2.03934
	CDKB1;2	0.901001	0.140005			0.141982	0.030165			4.02786	0.318857			1.52465	0.279978
	CYCB1;1	1.02846	0.0402523			0.572804	0.0515395			2.08311	0.154698			2.69581	0.741539
	BRCA1	0.713873	0.404645			0.161881	0.032559			5.93034	1.09509			6.34356	0.181232
	RAD51	1.03441	0.04867			0.847325	0.127025			1.291	0.145577			1.20921	0.0110605
	SAND	0.951574	0.068484			0.416044	0.0120054			0.869064	0.00126735			0.902481	0.0395692
	FBOX	0.982933	0.0241369			0.537852	0.0702542			1.17395	0.0625003			1.05905	0.0877329
	EXP	1.06549	0.092621			0.745033	0.0252843			0.727562	0.245228			0.674058	0.132154
	TIP41	1.26598	0.376155			1.25497	0.0252843			1.04967	0.0954743			1.15472	0.037097

## Sheet: Table I. Values Fig S7
	Total Reads (150 bp)	cpDNA reads	Average cpDNA coverage	Reads with soft-clip (>20 nuc)	Soft-clips re-mapping on cpDNA	Not corresponding to IR isomerisation	Event/genomes
WT1	1109846	221010	214.603	10594	381	50	0.232988
WT2	1127548	250661	243.395	10907	430	71	0.291707
radA-1-1	1037218	221297	214.882	11116	464	125	0.581714
radA-1-2	917318	210841	204.729	10905	372	68	0.332146
radA-1-3	1195382	260340	252.793	10087	463	97	0.383713
radA-1-4	1057840	244357	237.274	9947	398	95	0.400382
							Mean
						WT	0.2607
						radA	0.415078
							SD
						WT	0.0415207
						radA	0.108767

## Sheet: Table J. Primers
	Table 1. Primers used
Primer	Sequence	Function
RadA-F	CATGGTACCAGCAACAGTGGAGAAAGG	Cloning of RADA:GFP in KpnI and BamHI sites of pUCAP-GFP
RadA-R	CATGGATCCGGCTGAACCGTAGCTTGCTCAG
RadA-NheI	GCATGCTAGCCCCGTCGCCTCCGTTTTCG	Cloning of RADA cDNA in NheI and BamHI sites of pET28a
RadA-BamHI	TACAGGATCCTCGTTATCCCTTAAACACA
radA-1-F	CCTGTTTTCTTGGTGAGTAAG	Genotyping radA-1
radA-1-R	GATTCTTCACAGATCGAAGC
T-DNA radA-1	TGGTTCACGTAGTGGGCCATCG
radA-2-F	﻿TCCCACGCATTCTGTTGACTTG	Genotyping radA-2
radA-2-R	﻿CGCAAAGGCTTGGAATTTCACAC
T-DNA radA-2	AACGTCCGCAATGTGTTATTAAGTTGTC
K201A-F	GGCGCGAGTACTTTGTTGTTGGAG	Walker A K201A catalytic mutant
K201A-R	ACTCGCGCCAATACCAGGATCAC
RADA-F	TGTCTGCAGATGAACAAATCGAAGAAAGGG	Cloning of RADA in pACYC
RADA-R	TGTGGATCCTTATCCCTTAAACACAGCATTG
RadA/Sms-F	GTACTGCAGACCGTGGCAAAAGCTCCAAAAC	Cloning of RadA/Sms in pACYC
RadA/Sms-R	GTAGGATCCTGTTGCTTGATGGCAGTTTTC
AttB-RADA-F	GGGGACAAGTTTGTACAAAAAAGCAGGCTCCTTGTGGTTCCATCTAACGC	Cloning in pGWB1 for complementation
AttB-RADA-R	GGGGACCACTTTGTACAAGAAAGCTGGGTCTCCCTTAAACACAGCATTGATTA
EMSA ssDNA	GACGCTGCCGAATTCTACCAGTGCCTTGCTAGGACATCTTTGCCCACCTGCAGGTTCACCC	EMSA experiments
EMSA dsDNA	GGGTGAACCTGCAGGTGGGCAAAGATGTCCTAGCAAGGCACTGGTAGAATTCGGCAGCGTC
EMSA 5’ overhang	GGGTGAACCTGCAGGTGGGCAAAGATGTCC
EMSA 3’ overhang	TAGCAAGGCACTGGTAGAATTCGGCAGCGTC
EMSA fork	ATCGATAGTCGGATCCTCTAGACAGCATGTCCTAGCAAGGCACTGGTAGAATTCGGCAGCGT
EMSA 30-mer	AGTCAGTCAGTCAGTCAGTCAGTCAGTCAG
EMSA poly-T	TTTTTTTTTTTTTTTTTTTTTTTTTTTTTT
EMSA poly-G	GGGGGGGGGGGGGGGGGGGGGGGGGGGGGG
EMSA poly-C	CCCCCCCCCCCCCCCCCCCCCCCCCCCCCC
EMSA poly-A	AAAAAAAAAAAAAAAAAAAAAAAAAAAAAA
SIM-F	CACAAGATTCCTCCCACCACAG	AT5G04470
SIM-R	CAGAGGAGAAGAACCGCTCGAT
SMR1-F	CACCCACATCCCAAGAAC	AT3G10525
SMR1-R	GACGGAGGAGAAGAAACG
SMR3-F	CGATCACAAGATTCCGGAGGTG	AT5G02420
SMR3-R	CGGCTCAGATCAATCGGTATGC
SMR4-F	CGAGAAGCACGATGTATAGGATT	AT5G02220
SMR4-R	TCACCACCATCAACTTCTTCC
SMR5-F	CGTGATGATTGCCGGATACC	AT1G07500
SMR5-R	AAAATATCCCTTCTTCGGTGGTTC
SMR6-F	GGGCTTCGTTGAAACCAGTCAAG	AT5G40460
SMR6-R	TTTCTCGGTGCTGGTGGACATTC
SMR7-F	GCCAAAACATCGATTCGGGCTTC	AT3G27630
SMR7-R	TCGCCGTGGGAGTGATACAAAT
SMR8-F	TAACCTATCTCCCGGCGTCACA	AT1G10690
SMR8-R	GCACTTCAACGACGGTTTACGC
SMR9-F	GCCACTTCAAGAACCCATCTCC	AT1G51355
SMR9-R	TCCGGAGTACAACATCCACTCTCT
SMR10-F	GCAAAGAAGGAGCAACCGTCAAG	AT2G28870
SMR10-R	CGGTGGACAAATTCTTGGCATCG
SMR11-F	CTGCTTCGATCTCGGATTGTGTT	AT2G28330
SMR11-R	GACGAAGGAGGCGGTGTTTTAC
SMR12-F	GGTATGTCGGAGACGAGCTTGA	AT2G37610
SMR12-R	GAGTCGGTGTCTTGAACCCATCA
SMR13-F	GAACCACCAACACCGACAACAAG	AT5G59360
SMR13-R	GTTCGAGTTTCTCGGCGTCTCT
ANAC044-F	GAGCGCTAGAAAGGGAACGA	AT3G01600
ANAC044-R	CCCCGGAACTACTCTCACCTTC
ANAC085-F	AGCACACCGAAAACTAGTAC	AT5G14490
ANAC085-R	CTTCAATAACACTCACATTCCC
KNOLLE-F	CTAATCAGAAGAGTGAAAAAGATG	AT1G08560
KNOLLE-R	TTCGTAGAAGCCATCTCAAGATC
CDKB1;2-F	ATTACGACACCTTGACGTTCTGTC	AT2G38620
CDKB1;2-R	TTTGAGCAGTCCATAATCTCAGAC
EHD2-F	CCTGAACACACCAGAGGTCG	AT4G05520
EHD2-R	CGTTTATGGGTTTGTCATTG
PLE-F	CCAAGCTCCCAGGTATGGTTGAAG	AT5G51600
PLE-R	CTGAGTATGTTATACTCCTCAAGC
MYB3R3-F	TAAGGTCTTACCCGGCAGGACTGAT	AT3G09370
MYB3R3-R	CTGATGAGGTTTGAGCAACTGAACC
MYB3R4-F	AATCGCTTGAGAAAGTAGACC	AT5G11510
MYB3R4-R	AGTAGACAGGACTGGCTTACCG
CYCD3;1-F	GCAAGTTGATCCCTTTGACC	AT4G34160
CYCD3;1-R	CAGCTTGGACTGTTCAACGA
CYCD3;2-F	AATCCATGTTTTGGGGAACA	AT5G67260
CYCD3;2-R	GCAACAAGCTGAGACATCCA
CYCD3;3-F	AGACCACAGTCCAAGCAAGAA	AT3G50070
CYCD3;3-R	CTCATCTGCTGCTCTTGCAC
MCM2-F	AGAGGAACTGCAGACAAAGG	AT1G44900
MCM2-R	CACAAAACGAAACTATCTTCCT
MCM3-R	TGATATGAACTTTGCCATCGC	AT5G46280
MCM3-F	ACACACAGGCTCGATGACAT
PCNA1-F	TCACCATCAAGGCTGATGAC	AT1G07370
PCNA1-R	AGGCATCCTCACGATTGAGT
PCNA2-F	AGCTGATGATGGTAGCGACA	AT2G29270
PCNA2-R	CACCAGAAGGCATTCTCACA
CDT1a-F	AAGATCATTGCCGGTCACTC	AT2G31270
CDT1a-R	GAAAGCAGTGGAGCCATCTC
orf315-F	GTTGAAAGGGCCACTGAAGAAG	orf315
orf315-R	AGTAGGTGGATGGCTTTGATCC
orf262-F	ATACATCCGCGGAGAATGTACC	orf262
orf262-R	AGGAAAGAGGATGACACAATGG
orf255-F	GCACAGTGAAATGCCTCTTACG	orf255
orf255-R	TCCTGCATCAACGAGGGATAAC
orf195-F	CAGATTCAAGTCGGTTCAGTGC	orf195
orf195-R	ATCGCAGTAGAAACAGAACAG
qPCR and RT-qPCR of mtDNA, cpDNA and repeated sequences was as in Miller-Messmer et al., (2012) [1] and Wallet et al., (2015) [2]. References 1. Miller-Messmer M, Kuhn K, Bichara M, Le Ret M, Imbault P, Gualberto JM. RecA-dependent DNA repair results in increased heteroplasmy of the Arabidopsis mitochondrial genome. Plant Physiol. 2012;159:211-26. Epub 2012/03/15. doi: 10.1104/pp.112.194720. 2. W…
